# Supplementary material for: Multi‐ancestry meta‐analysis identifies genetic modifiers of age‐at‐onset of Alzheimer's disease at known and novel loci
Source: Alzheimers Dement. 2025 Aug 29;21(9):e70489. doi: 10.1002/alz.70489 (PMC12397202; doi:10.1002/alz.70489)
Supplement: Supplementary file 2 — Supporting information [file ALZ-21-e70489-s001.xlsx]

## Sheet: SupplementalTable1
Supplemental Table 1. Variants reaching genome-wide significance in the Discovery data and evidence for replication.
							Discovery				Replication
locus	gene	chr	pos	ref	alt	rsID	AAF	β	SE	p	AAF	β	SE	p
1q32.2	CR1	1	207577223	T	C	rs679515	0.819103	-0.0794211	0.00938914	2.70075e-17	0.85327	-0.0487107	0.00919387	1.16968e-07
2q14.3	BIN1	2	127133851	A	C	rs4663105	0.448319	0.0725861	0.00717937	4.96953e-24	0.464606	0.0521278	0.0064638	7.34841e-16
5q33.3	HAVCR2	5	159951499	G	A	rs62377696	0.0242174	-0.129781	0.0230693	1.8475e-08	0.0312722	0.0440837	0.0181697	0.0152571
11q12.2	MS4A6A	11	60312178	C	T	rs10792263	0.623359	0.0447937	0.00738042	1.28501e-09	0.626333	0.0199414	0.00652511	0.00224236
11q14.2	PICALM	11	86120499	C	A	rs471470	0.688434	0.042684	0.00767129	2.63476e-08	0.718809	0.0302216	0.00712618	2.22604e-05
19q13.32	APOC1	19	44916825	A	C	rs73052335	0.184121	0.0947751	0.0147484	1.30881e-10	0.136768	0.029703	0.013187	0.0242942
20q11.21	CASS4	20	56412160	G	C	rs17462136	0.0850488	-0.0700702	0.0127038	3.47391e-08	0.0898331	-0.0466165	0.0110886	2.62228e-05
chr: chromosome; pos: position on hg38; ref: reference allele; alt: alternate allele; gene: nominated gene for known Alzheimer's disease risk loci; β: effect size from regression; SE: standard error for β; p: p-value.

## Sheet: SupplementalTable2
Supplemental Table 2. Genome-wide significant loci in discovery analyses adjusting for sex, population structure, and relatedness consistently replicate.
							Discovery				Replication
locus	gene	chr	pos	ref	alt	rsID	AAF	β	SE	p	AAF	β	SE	p
1q32.2	CR1	1	207577223	T	C	rs679515	0.818698	-0.0762002	0.00913766	7.4836e-17	0.85327	-0.0521982	0.00903507	7.59126e-09
2q14.3	BIN1	2	127133851	A	C	rs4663105	0.44784	0.0689717	0.00698928	5.7171e-23	0.464606	0.0524965	0.00635202	1.40238e-16
7q22.1	PILRA	7	100373690	T	C	rs2405442	0.718831	0.0427829	0.00776672	3.61925e-08	0.724292	0.0282237	0.00727156	0.000103866
8q24.3	SHARPIN	8	144103704	G	A	rs34173062	0.079686	0.0874975	0.0138813	2.91487e-10	0.0647858	0.0461072	0.0139901	0.000981768
11q12.2	MS4A6A	11	60312178	C	T	rs10792263	0.622965	0.0498984	0.00719074	3.94152e-12	0.626333	0.0249477	0.00641124	9.9731e-05
11q14.2	PICALM	11	86157598	T	C	rs3851179	0.664433	0.0471524	0.00733194	1.2669e-10	0.694805	0.0301358	0.00688773	1.21275e-05
19p13.3	ABCA7	19	1036705	C	T	rs11670373	0.156439	0.0590082	0.00967546	1.06903e-09	NA	NA	NA	NA
19q13.32	APOE (ε4)	19	44908684	T	C	rs429358	0.253021	0.456884	0.00789376	< 1E-300	0.223752	0.349347	0.00738243	< 1E-300
19q13.32	APOE (ε2)	19	44908822	C	T	rs7412	0.0537322	-0.306388	0.0158227	1.55695e-83	0.0681394	-0.198427	0.0125257	1.60645e-56
chr: chromosome; pos: position on hg38; ref: reference allele; alt: alternate allele; gene: nominated gene for known Alzheimer's disease risk loci; β: effect size from regression; SE: standard error for β; p: p-value.

## Sheet: SupplementalTable3
Supplemental Table 3. Genome-wide significant loci in meta-analysis, sex-adjusted model
							Discovery				Replication				Meta-analysis
locus	gene	chr	pos	ref	alt	rsID	AAF	β	SE	p	AAF	β	SE	p	β	SE	p	Q	Q p-value
1q32.2	CR1	1	207613197	A	G	rs2093761	0.798839	-0.0688562	0.0086808	2.15621e-15	0.808971	-0.0540246	0.00796934	1.20968e-11	-0.061041	0.00740506	4.82336e-23	1.58409	0.208172
2q14.3	BIN1	2	127135234	C	T	rs6733839	0.403817	0.0670695	0.00711669	4.33158e-21	0.40488	0.0592011	0.00638859	1.91998e-20	0.0627123	0.00475405	1.81632e-36	0.676907	0.410654
6p12.3	CD2AP	6	47586441	G	A	rs9395285	0.254908	0.0359631	0.00786756	4.85248e-06	0.242201	0.0358234	0.00727651	8.51578e-07	0.0358878	0.00534201	1.58012e-10	0.000169959	0.989598
7q22.1	PILRA	7	100386466	T	C	rs2906657	0.269277	-0.0397634	0.00791444	5.05661e-07	0.240838	-0.0359866	0.0076035	2.21332e-06	-0.0377993	0.00548312	5.20624e-11	0.11842	0.730754
8q24.3	SHARPIN	8	144103704	G	A	rs34173062	0.079686	0.0874975	0.0138813	2.91487e-10	0.0647858	0.0461072	0.0139901	0.000981768	0.066839	0.0206951	4.79361e-11	4.41062	0.0357158
10p14	ECHDC3	10	11678309	A	G	rs7920721	0.357949	0.0363984	0.00732195	6.65606e-07	0.331286	0.0279967	0.00686428	4.53077e-05	0.0319268	0.00500776	1.26789e-09	0.700788	0.402519
11q12.2	MS4A6A	11	60254475	G	A	rs1582763	0.337105	-0.0486982	0.00747638	7.33666e-11	0.296007	-0.0447766	0.00705842	2.24287e-10	-0.0466247	0.00513246	4.65012e-18	0.145472	0.7029
11q13.1	GPR137	11	64285577	G	C	rs7118199	0.932906	0.0552613	0.0169812	0.00113689	0.855489	-0.068482	0.0110584	5.91316e-10	-0.00728137	0.061868	1.35687e-14	37.288	1.01908e-09
11q14.2	PICALM	11	86120648	A	G	rs472486	0.678863	0.0419524	0.00739612	1.4096e-08	0.704001	0.0360321	0.00689234	1.71499e-07	0.0387838	0.00504232	2.35372e-13	0.342936	0.558139
16q23.2	MAF	16	79572623	C	T	rs434626	0.334819	-0.031629	0.00733975	1.63787e-05	0.288463	-0.0350482	0.0070133	5.81121e-07	-0.0334163	0.00507063	3.48127e-10	0.113437	0.736265
17p13.2	SCIMP	17	3718888	A	G	rs2976228	0.0582505	-0.0694897	0.0182316	0.000138122	0.120452	-0.063519	0.012235	2.08493e-07	-0.065373	0.0101593	8.90907e-10	0.0739477	0.785673
19q13.32	APOE (ε4)	19	44908684	T	C	rs429358	0.253021	0.456884	0.00789376	< 1E-300	0.223752	0.349347	0.00738243	< 1E-300	0.403079	0.0537687	< 1E-300	98.9994	2.52584e-23
19q13.32	APOE (ε2)	19	44908822	C	T	rs7412	0.0537322	-0.306388	0.0158227	1.55695e-83	0.0681394	-0.198427	0.0125257	1.60645e-56	-0.251975	0.0539791	1.96503e-129	28.6207	8.80379e-08
20q13.31	CASS4	20	56430168	G	A	rs56012565	0.0797856	-0.0602691	0.012748	2.27038e-06	0.0766194	-0.0457869	0.0118456	0.000110945	-0.0524974	0.00867759	8.30519e-09	0.69258	0.405288
chr: chromosome; pos: position on hg38; ref: reference allele; alt: alternate allele; gene: nominated gene for known Alzheimer's disease risk loci or nearest gene; β: effect size from regression; SE: standard error for β; p: p-value.

## Sheet: SupplementalTable4
Supplemental Table 4. Significant association signals in the baseline GWAS without APOE or sex adjustment consistently replicate.
							Discovery				Replication
locus	gene	chr	pos	ref	alt	rsID	AAF	β	SE	p	AAF	β	SE	p
1q32.2	CR1	1	207577223	T	C	rs679515	0.819103	-0.076621	0.00919662	7.98682e-17	0.85327	-0.0515826	0.0090203	1.07466e-08
2q14.3	BIN1	2	127133851	A	C	rs4663105	0.448319	0.0700966	0.00702729	1.96268e-23	0.464606	0.0530035	0.00634163	6.37778e-17
8q24.3	SHARPIN	8	144103704	G	A	rs34173062	0.0797743	0.0898775	0.0139433	1.14886e-10	0.0647858	0.0465849	0.0139678	0.000852497
11q12.2	MS4A6A	11	60312178	C	T	rs10792263	0.623359	0.0501008	0.00722939	4.20369e-12	0.626333	0.0245681	0.00640092	0.000123934
11q14.2	PICALM	11	86157598	T	C	rs3851179	0.664381	0.0476629	0.00737105	1.00477e-10	0.694805	0.0295271	0.00687679	1.75696e-05
19p13.3	ABCA7	19	1036705	C	T	rs11670373	0.156095	0.062333	0.00973297	1.51046e-10	NA	NA	NA	NA
19q13.32	APOE (ε4)	19	44908684	T	C	rs429358	0.252181	0.456628	0.00792455	< 1E-300	0.223752	0.350074	0.00737042	< 1E-300
19q13.32	APOE (ε2)	19	44908822	C	T	rs7412	0.052807	-0.302642	0.0159201	1.40891e-80	0.0681394	-0.199024	0.0125058	5.01817e-57
chr: chromosome; pos: position on hg38; ref: reference allele; alt: alternate allele; gene: nominated gene for known Alzheimer's disease risk loci; β: effect size from regression; SE: standard error for β; p: p-value.

## Sheet: SupplementalTable5
Supplemental Table 5. Meta-analysis of baseline GWAS without sex or APOE adjustment.
							Discovery				Replication				Meta-analysis
locus	gene	chr	pos	ref	alt	rsID	AAF	β	SE	p	AAF	β	SE	p	β	SE	p	Q	Q p-value
1q32.2	CR1	1	207613197	A	G	rs2093761	0.799342	-0.0697603	0.00873631	1.40409e-15	0.808971	-0.053887	0.00795678	1.26612e-11	-0.0614137	0.00792606	3.38658e-23	1.80445	0.179175
2q14.3	BIN1	2	127135234	C	T	rs6733839	0.404183	0.0685417	0.00715388	9.60578e-22	0.40488	0.0596696	0.00637828	8.35017e-21	0.0635988	0.00476081	1.94449e-37	0.856894	0.354609
6p12.3	CD2AP	6	47586441	G	A	rs9395285	0.255243	0.0368658	0.0079115	3.16553e-06	0.242201	0.0355266	0.00726483	1.00726e-06	0.0361392	0.00535104	1.20908e-10	0.0155467	0.900772
7p21.3	UMAD1	7	7816063	G	A	rs10276423	0.554562	-0.0359457	0.00698202	2.62828e-07	0.538084	-0.020102	0.00627507	0.00135784	-0.0277281	0.00791634	2.458e-08	2.84849	0.0914597
7q22.1	PILRA	7	100386466	T	C	rs2906657	0.269585	-0.0378037	0.00795729	2.02592e-06	0.240838	-0.0360068	0.00759132	2.10411e-06	-0.036863	0.0054927	1.5769e-10	0.0266948	0.870215
8q24.3	SHARPIN	8	144103704	G	A	rs34173062	0.0797743	0.0898775	0.0139433	1.14886e-10	0.0647858	0.0465849	0.0139678	0.000852497	0.0682391	0.0216463	1.72568e-11	4.81174	0.0282665
10p14	ECHDC3	10	11678309	A	G	rs7920721	0.357912	0.0360776	0.00735945	9.47648e-07	0.331286	0.0285498	0.00685332	3.10226e-05	0.0320459	0.00501542	1.12093e-09	0.560351	0.454119
11q12.2	MS4A6A	11	60254475	G	A	rs1582763	0.336782	-0.0485474	0.00751474	1.045e-10	0.296007	-0.0441858	0.00704728	3.61257e-10	-0.0462268	0.0051405	9.25761e-18	0.179239	0.672028
11q13.1	GPR137	11	64285577	G	C	rs7118199	0.932963	0.0511715	0.0170505	0.00268941	0.855489	-0.0680009	0.0110407	7.3163e-10	-0.00912298	0.059582	8.5798e-14	34.4194	4.44262e-09
11q14.2	PICALM	11	86120648	A	G	rs472486	0.678542	0.042561	0.00743416	1.03399e-08	0.704001	0.0353219	0.00688135	2.85193e-07	0.0386623	0.00504999	2.86591e-13	0.510675	0.474847
12q24.31	ATP6V0A2	12	123746808	A	G	rs10744161	0.590704	-0.0303811	0.00706513	1.70682e-05	0.583184	-0.0246841	0.00633202	9.68744e-05	-0.0272218	0.00471537	3.48047e-08	0.360587	0.548181
16q23.2	MAF	16	79572623	C	T	rs434626	0.335035	-0.0334199	0.00738082	5.95626e-06	0.288463	-0.0343931	0.00700214	9.02458e-07	-0.0339321	0.00507986	1.91923e-10	0.00915041	0.923792
17p13.2	SCIMP	17	3718888	A	G	rs2976228	0.0585127	-0.0671371	0.0183046	0.00024468	0.120452	-0.0627425	0.0122165	2.80822e-07	-0.0640968	0.0101613	1.81488e-09	0.0398757	0.841724
19q13.32	APOE (ε4)	19	44908684	T	C	rs429358	0.252181	0.456628	0.00792454	< 1E-300	0.223752	0.350074	0.00737042	< 1E-300	0.403311	0.0532772	< 1E-300	96.9406	7.14394e-23
19q13.32	APOE (ε2)	19	44908822	C	T	rs7412	0.052807	-0.302642	0.0159201	1.40891e-80	0.0681394	-0.199024	0.0125058	5.01817e-57	-0.250365	0.0518067	4.32142e-127	26.1968	3.08327e-07
20q13.31	CASS4	20	56430168	G	A	rs56012565	0.0799967	-0.0579967	0.0128133	6.00332e-06	0.0766194	-0.0457246	0.011827	0.000110582	-0.0513702	0.00869076	1.80847e-08	0.49531	0.481568
chr: chromosome; pos: position on hg38; ref: reference allele; alt: alternate allele; gene: nominated gene for known Alzheimer's disease risk loci or nearest gene; β: effect size from regression; SE: standard error for β; p: p-value.

## Sheet: SupplementalTable6
Supplemental Table 6. Evidence for each significant GWAS signal across three analysis models varying by APOE and sex adjustment.
		original GWAS								no APOE adjustment								no APOE or sex adjusment
locus	gene	rsID	chr	pos	ref	alt	β	SE	p	rsID	chr	pos	ref	alt	β	SE	p	rsID	chr	pos	ref	alt	β	SE	p
1q32.2	CR1	rs10863417	1	207623552	A	T	-0.0641534	0.0135846	1.35149e-21	rs2093761	1	207613197	A	G	-0.061041	0.00740506	4.82336e-23	rs2093761	1	207613197	A	G	-0.0614137	0.00792606	3.38658e-23
2q14.3	BIN1	rs6733839	2	127135234	C	T	0.0650331	0.00711886	1.51574e-37	rs6733839	2	127135234	C	T	0.0627123	0.00475405	1.81632e-36	rs6733839	2	127135234	C	T	0.0635988	0.00476081	1.94449e-37
5q33.3	HAVCR2	rs62377696	5	159951499	G	A	-0.0422676	0.0869304	4.43307e-12	rs62377696	5	159951499	G	A	-0.0153436	0.0554389	0.000119505	rs62377696	5	159951499	G	A	-0.0159839	0.0565891	7.79643e-05
6p12.3	CD2AP	rs9395285	6	47586441	G	A	0.0327535	0.00545993	8.69541e-09	rs9395285	6	47586441	G	A	0.0358878	0.00534201	1.58012e-10	rs9395285	6	47586441	G	A	0.0361392	0.00535104	1.20908e-10
7p21.3	UMAD1	rs10276423	7	7816063	G	A	-0.0282377	0.00627726	1.86759e-08	rs10276423	7	7816063	G	A	-0.0268288	0.00734248	5.63689e-08	rs10276423	7	7816063	G	A	-0.0277281	0.00791634	2.458e-08
7q22.1	PILRA	rs12539172	7	100494172	T	C	0.0333363	0.00546267	4.8143e-09	rs2906657	7	100386466	T	C	-0.0377993	0.00548312	5.20624e-11	rs2906657	7	100386466	T	C	-0.036863	0.0054927	1.5769e-10
7q34-q35	EPHA1	rs9640386	7	143435090	G	A	0.0308001	0.00484832	1.10949e-09	rs9640386	7	143435090	G	A	0.025405	0.00474239	3.0701e-07	rs9640386	7	143435090	G	A	0.0257397	0.00475216	2.19663e-07
8q24.3	SHARPIN	rs34173062	8	144103704	G	A	0.0605077	0.0100705	8.23997e-09	rs34173062	8	144103704	G	A	0.066839	0.0206951	4.79361e-11	rs34173062	8	144103704	G	A	0.0682391	0.0216463	1.72568e-11
10p14	ECHDC3	rs7920721	10	11678309	A	G	0.0306793	0.00511557	8.7763e-09	rs7920721	10	11678309	A	G	0.0319268	0.00500776	1.26789e-09	rs7920721	10	11678309	A	G	0.0320459	0.00501542	1.12093e-09
11q12.2	MS4A6A	rs3041800	11	60251788	G	GTA	-0.0423622	0.00527887	1.35429e-14	rs1582763	11	60254475	G	A	-0.0466247	0.00513246	4.65012e-18	rs1582763	11	60254475	G	A	-0.0462268	0.0051405	9.25761e-18
11q13.1	GPR137	rs1320688	11	64301284	T	C	-0.0135132	0.0469974	7.1801e-09	rs7118199	11	64285577	G	C	-0.00728137	0.061868	1.35687e-14	rs7118199	11	64285577	G	C	-0.00912298	0.059582	8.5798e-14
11q14.2	PICALM	rs472486	11	86120648	A	G	0.036891	0.00515091	6.44133e-12	rs472486	11	86120648	A	G	0.0387838	0.00504232	2.35372e-13	rs472486	11	86120648	A	G	0.0386623	0.00504999	2.86591e-13
12q24.31	ATP6V0A2	rs10744161	12	123746808	A	G	-0.0245225	0.00548363	1.10156e-06	rs10744161	12	123746808	A	G	-0.0264285	0.00470851	7.59592e-08	rs10744161	12	123746808	A	G	-0.0272218	0.00471537	3.48047e-08
16q23.2	MAF	rs434626	16	79572623	C	T	-0.0272529	0.00518407	4.21811e-07	rs434626	16	79572623	C	T	-0.0334163	0.00507063	3.48127e-10	rs434626	16	79572623	C	T	-0.0339321	0.00507986	1.91923e-10
17p13.2	SCIMP	rs2976228	17	3718888	A	G	-0.054708	0.010355	3.69679e-07	rs2976228	17	3718888	A	G	-0.065373	0.0101593	8.90907e-10	rs2976228	17	3718888	A	G	-0.0640968	0.0101613	1.81488e-09
17p11.2	MYO15A	rs149428166	17	18737894	G	A	0.0192127	0.0846214	1.87658e-08	rs149428166	17	18737894	G	A	0.01541	0.0706895	5.33901e-06	rs149428166	17	18737894	G	A	0.0126854	0.0687925	1.30814e-05
18p11.21	LDLRAD4	rs1284402	18	13585011	C	T	-8.92255e-05	0.0432465	2.34014e-08	rs1284402	18	13585011	C	T	-0.00166473	0.0339873	3.09525e-05	rs1284402	18	13585011	C	T	-0.0021041	0.0336457	4.06714e-05
19q13.32	APOE (ε4)	rs429358	19	44908684	T	C	0.0561094	0.226153	0.451239	rs429358	19	44908684	T	C	0.403079	0.0537687	< 1E-300	rs429358	19	44908684	T	C	0.403311	0.0532772	< 1E-300
19q13.32	APOE (ε2)	rs7412	19	44908822	C	T	-0.268425	0.397155	0.125334	rs7412	19	44908822	C	T	-0.251975	0.0539791	1.96503e-129	rs7412	19	44908822	C	T	-0.250365	0.0518067	4.32142e-127
19q13.32	APOC1	rs73052335	19	44916825	A	C	0.0619039	0.0325343	1.01909e-10	rs73052335	19	44916825	A	C	0.390065	0.0559676	< 1E-300	rs73052335	19	44916825	A	C	0.390577	0.056321	< 1E-300
20q13.31	CASS4	rs56012565	20	56430168	G	A	-0.0524974	0.00867759	8.30519e-09	rs56012565	20	56430168	G	A	-0.0513702	0.00869076	1.80847e-08	rs6014722	20	56414777	T	A	-0.0559654	0.00782228	6.77111e-12
GWAS: genome-wide association study; chr: chromosome; pos: position on hg38; ref: reference allele; alt: alternate allele; gene: nearest gene for novel loci, nominated gene for known Alzheimer's disease GWAS loci; β: effect size from regression; SE: standard error for β; p: p-value.

## Sheet: SupplementalTable7
Supplemental Table 7. Connecting variants to genes to Alzheimer's disease biology. Data pulled from Open Targets Genetics and Agora.
	Lead variant				Prioritized gene		Genetic association with LOAD				Percent of unique GO terms mapping to a domain
locus	chr	pos	ref	alt	name	support		DEG	DEP	Nominated target	Apoptosis	APP Metabolism	Autophagy	Cell Cycle	DNA Repair	Endolysosome	Epigenetic	Immune Response	Lipid Metabolism	Metal Binding and Homeostasis	Mitochondrial Metabolism	Myelination	Oxidative Stress	Proteostasis	RNA Spliceosome	Structural Stabilization	Synapse	Tau Homeostasis	Vasculature
1q32.2	1	207623552	A	T	CR1	sQTL, eQTL, intron variant	TRUE	TRUE	NA	TRUE	.	.	.	.	.	.	.	0.857	0.071	.	.	.	.	.	.	0.071	.	.	.
2q14.3	2	127135234	C	T	BIN1	pQTL, eQTL	TRUE	TRUE	TRUE	TRUE	0.03	0.061	.	0.03	.	0.182	0.03	0.03	0.091	.	.	0.03	.	0.03	.	0.121	0.364	0.03	0.061
5q33.3	5	159951499	G	A	ADRA1B	intron variant	FALSE	TRUE	FALSE	FALSE	.	.	.	.	.	.	.	.	.	.	.	.	.	.	.	.	.	.	1
6p12.3	6	47586441	G	A	CD2AP	eQTL, PCHi-C, intron variant	TRUE	TRUE	FALSE	TRUE	.	.	.	0.083	.	.	.	.	.	.	.	.	.	.	.	0.583	0.333	.	.
7p21.3	7	7816063	G	A	UMAD1	intron variant	TRUE	TRUE	FALSE	FALSE	NA	NA	NA	NA	NA	NA	NA	NA	NA	NA	NA	NA	NA	NA	NA	NA	NA	NA	NA
7q22.1	7	100494172	T	C	PILRA	eQTL	TRUE	TRUE	NA	FALSE	.	.	.	.	.	.	.	1	.	.	.	.	.	.	.	.	.	.	.
7q34-q35	7	143435090	G	A	EPHA1	pQTL, eQTL	TRUE	TRUE	NA	TRUE	.	.	.	.	.	.	.	.	.	.	.	.	.	.	.	0.5	0.167	.	0.333
8q24.3	8	144103704	G	A	SHARPIN	missense variant	TRUE	TRUE	FALSE	FALSE	0.143	.	.	.	.	.	.	0.143	.	0.071	0.071	.	.	0.429	.	.	0.143	.	.
10p14	10	11678309	A	G	ECHDC3	eQTL	FALSE	TRUE	NA	FALSE	.	.	.	.	.	.	.	.	0.5	.	0.5	.	.	.	.	.	.	.	.
11q12.2	11	60251788	G	GTA	MS4A6A	sQTL, eQTL	TRUE	TRUE	NA	TRUE	.	.	.	.	.	.	.	.	.	.	.	.	.	1	.	.	.	.	.
11q13.1	11	64301284	T	C	ESRRA	PCHi-C	FALSE	TRUE	NA	FALSE	.	.	.	.	.	.	0.333	.	.	0.333	.	.	.	.	.	0.333	.	.	.
11q14.2	11	86120648	A	G	PICALM	eQTL, PCHi-C	TRUE	TRUE	TRUE	TRUE	.	0.143	.	.	.	0.381	.	0.024	0.095	0.071	.	.	.	0.024	.	0.024	0.262	0.048	.
17p11.2	17	18737894	G	A	LGALS9C	eQTL	FALSE	NA	NA	FALSE	NA	NA	NA	NA	NA	NA	NA	NA	NA	NA	NA	NA	NA	NA	NA	NA	NA	NA	NA
18p11.21	18	13585011	C	T	RNMT	eQTL	FALSE	TRUE	TRUE	FALSE	.	.	.	.	.	.	.	0.5	.	.	.	.	.	.	.	.	0.5	.	.
19q13.32	19	44916825	A	C	APOE	PCHi-C	TRUE	TRUE	TRUE	TRUE	0.01	0.099	.	.	.	0.059	.	0.01	0.455	0.01	.	.	0.01	0.03	.	0.04	0.188	0.03	0.079
20q13.31	20	56414777	T	A	CASS4	eQTL, intron variant	TRUE	TRUE	FALSE	TRUE	.	.	.	.	.	.	.	.	.	.	.	.	.	.	.	1	.	.	.
chr: chromosome; pos: position on hg38; ref: reference allele; alt: alternate allele; eQTL: expression quantitative trait locus; pQTL: protein quantitative trait locus; sQTL: splicing quantitative trait locus; LOAD: late-onset Alzheimer's disease; DEG: differentially expressed gene in Alzheimer's disease brain; DEP: differentially expressed protein in Alzheimer's disease brain; NA: missing data.
